# Supplementary material for: An Orthogonal ‘Clickable’ Xyloside Scaffold in 4C1 and 1C4 Conformation
Source: Molecules. 2026 Jul 11;31(14):2432. doi: 10.3390/molecules31142432 (PMC13414126; doi:10.3390/molecules31142432)
Supplement: Supplementary file 1 [file molecules-31-02432-s001.zip]

Archive with 1 entries (1 files):
- molecules-4364051-supplementary.pdf
